# Supplementary material for: In Vitro and In Silico Pharmacological and Cosmeceutical Potential of Ten Essential Oils from Aromatic Medicinal Plants from the Mascarene Islands
Source: Molecules. 2022 Dec 8;27(24):8705. doi: 10.3390/molecules27248705 (PMC9788324; doi:10.3390/molecules27248705)
Supplement: Supplementary file 1 [file molecules-27-08705-s001.zip]

Archive with 1 entries (1 files):
- molecules-2046897-supplementary (2).pdf
